# Supplementary material for: Movie recommendation model based on probabilistic matrix decomposition using hybrid AdaBoost integration
Source: PeerJ Comput Sci. 2023 Apr 21;9:e1338. doi: 10.7717/peerj-cs.1338 (PMC10280431; doi:10.7717/peerj-cs.1338)
Supplement: Supplemental Information 2 [file peerj-cs-09-1338-s002.py]

#!/usr/bin/env python
# coding: utf-8

# In[1]:


import pandas as pd
import numpy as np
from sklearn.preprocessing import LabelEncoder
from sklearn.ensemble import BaggingClassifier
from sklearn.tree import DecisionTreeClassifier
from sklearn.metrics import accuracy_score
import matplotlib.pyplot as plt
from skfuzzy.cluster import cmeans

from sklearn import model_selection as cv
from sklearn.metrics.pairwise import pairwise_distances
from sklearn.metrics import mean_squared_error
from math import sqrt
from sklearn.model_selection import train_test_split
# from ProMF import *
from numpy import linalg as LA
import matplotlib.pyplot as plt

header = ['user_id', 'item_id', 'rating', 'timestamp']
# df = pd.read_csv('E:\\FCM_PMF\\Movielens\\movielens/u.data', sep='\t', names=header)
df = pd.read_csv(r'D:\Python_code\AdaBoost\datasets\ml-1m\ratings.dat', sep='::', names=header)
df = df.astype('int64')
header = ['user_id', 'item_id', 'rating', 'timestamp']
trainRatingsPivotDF = pd.pivot_table(df[['user_id','item_id','rating']],columns=['item_id'],index=['user_id'],values='rating',fill_value=0)


# In[2]:


from skfuzzy.cluster import cmeans
center, u, u0, d, jm, p, fpc = cmeans(trainRatingsPivotDF.T, m=3, c=60, error=0.005, maxiter=1000,metric='correlation')#correlation：相关系数
print(u)
print("聚类中心为：")
centers=np.array(center)
print(centers.shape)


# In[3]:


for i in u:
    label = np.argmax(u, axis=0)
print(label)
lenth=len(label)

label1=pd.DataFrame(label,columns=['class'],index = np.arange(1, lenth+1))


# In[4]:


from numpy import *
train_label=pd.concat([trainRatingsPivotDF,label1],axis=1)
print(train_label.head())
#sort
train_label=train_label.sort_values(by="class",ascending=True)
y_data= train_label['class']
x_data = train_label.drop('class', 1)
y=array(y_data.values)
# print(y)
y_data = train_label['class']
x_train,x_test,y_train,y_test = train_test_split(x_data,y_data,test_size=0.2,random_state=1)


# In[7]:


from sklearn.neural_network import MLPClassifier
from sklearn.ensemble import AdaBoostClassifier
from sklearn.ensemble import AdaBoostRegressor
from sklearn.svm import SVC
svc = SVC(kernel='rbf', class_weight='balanced')
# clf = MLPClassifier(solver='lbfgs', alpha=1e-5, hidden_layer_sizes=(5, 2), random_state=1)
# ada=AdaBoostClassifier(n_estimators=50, base_estimator=SVC(probability=True)) 
ada = AdaBoostClassifier(base_estimator=svc,n_estimators=100,algorithm='SAMME')
clf=ada.fit(x_train,y_train)


# In[8]:


from sklearn.metrics import accuracy_score
y_train_pred = clf.predict(x_train)
y_test_pred = clf.predict(x_test)
clf_train = accuracy_score(y_train,y_train_pred)

clf_test = accuracy_score(y_test,y_test_pred)
print('AdaBoost train/test accuracies %.3f/%.3f' % (clf_train,clf_test))
# # 


# In[9]:


# -*- coding: utf-8 -*-
import numpy as np
import matplotlib.pyplot as plt
from numpy import linalg as LA
from numpy import *
# from LoadData import load_rating_data, spilt_rating_dat
from sklearn.metrics import recall_score

class PMF(object):
    def __init__(self, num_feat=10, epsilon=1, _lambda=0.1, momentum=0.9, maxepoch=200, num_batches=10,
                 batch_size=1000):
        self.num_feat = num_feat  
        self.epsilon = epsilon  
        self._lambda = _lambda  
        self.momentum = momentum
        self.maxepoch = maxepoch 
        self.num_batches = num_batches  
        self.batch_size = batch_size 

        self.w_C = None  
        self.w_I = None 

        self.err_train = []
        self.err_val = []
        self.data = None
        self.train_data = None
        self.test_data = None
        self.err_train2 = []
        self.err_train3 = []
        self.err_val2 = []
        self.err_val3 = []
        self.train_rmse = []   
        self.test_rmse = []    
        self.train_mae = []  
        self.test_mae = [] 
        self.train_recall = [] 
        self.test_recall = []   
        

    # ***Fit the model with train_tuple and evaluate RMSE on both train and validation data.  ***********#
    # ***************** train_vec=TrainData, val_vec=TestData*************#
    def fit(self, train_vec, val_vec):
        # mean subtraction
        self.mean_inv = np.mean(train_vec[:, 2])  

        pairs_tr = train_vec.shape[0]
        pairs_va = val_vec.shape[0] 

        # 1-p-i, 2-m-c
        # numpy.amin() 
        #numpy.amax() 
        num_user = int(max(np.amax(train_vec[:, 0]), np.amax(val_vec[:, 0]))) + 1  
        num_item = int(max(np.amax(train_vec[:, 1]), np.amax(val_vec[:, 1]))) + 1 

        incremental = False
        if ((not incremental) or (self.w_C is None)):
            # Init
            self.epoch = 0
            self.w_C = 0.1 * np.random.randn(num_item, self.num_feat)  
            self.w_I = 0.1 * np.random.randn(num_user, self.num_feat) 

            self.w_C_inc = np.zeros((num_item, self.num_feat))  
            self.w_I_inc = np.zeros((num_user, self.num_feat)) 

        while self.epoch < self.maxepoch:
            self.epoch += 1

            # Shuffle training truples
            shuffled_order = np.arange(train_vec.shape[0])  
            np.random.shuffle(shuffled_order)  

            # Batch update
            for batch in range(self.num_batches):
                
                batch_idx = np.mod(np.arange(self.batch_size * batch, self.batch_size * (batch + 1)),
                                   shuffled_order.shape[0])  
                batch_invID = np.array(train_vec[shuffled_order[batch_idx], 0], dtype='int32')
                batch_comID = np.array(train_vec[shuffled_order[batch_idx], 1], dtype='int32')

                # objective function
                pred_out = np.sum(np.multiply(self.w_I[batch_invID, :], self.w_C[batch_comID, :]),
                                  axis=1)  # mean_inv subtracted
                rawErr = pred_out - train_vec[shuffled_order[batch_idx], 2] + self.mean_inv

                # gradient
                Ix_C = 2 * np.multiply(rawErr[:, np.newaxis], self.w_I[batch_invID, :]) + self._lambda * self.w_C[
                                                                                                         batch_comID, :]
                Ix_I = 2 * np.multiply(rawErr[:, np.newaxis], self.w_C[batch_comID, :]) + self._lambda * self.w_I[
                                                                                                         batch_invID, :]

                dw_C = np.zeros((num_item, self.num_feat))
                dw_I = np.zeros((num_user, self.num_feat))

                # loop to aggreate the gradients of the same element
                for i in range(self.batch_size):
                    dw_C[batch_comID[i], :] += Ix_C[i, :]
                    dw_I[batch_invID[i], :] += Ix_I[i, :]

                # Update with momentum
                self.w_C_inc = self.momentum * self.w_C_inc + self.epsilon * dw_C / self.batch_size
                self.w_I_inc = self.momentum * self.w_I_inc + self.epsilon * dw_I / self.batch_size
                self.w_C = self.w_C - self.w_C_inc
                self.w_I = self.w_I - self.w_I_inc

                # Compute Objective Function after
                if batch == self.num_batches - 1:
                    pred_out = np.sum(np.multiply(self.w_I[np.array(train_vec[:, 0], dtype='int32'), :],
                                                  self.w_C[np.array(train_vec[:, 1], dtype='int32'), :]),
                                      axis=1)  # mean_inv subtracted
                    rawErr = pred_out - train_vec[:, 2] + self.mean_inv
                    obj = LA.norm(rawErr) ** 2 + 0.5 * self._lambda * (LA.norm(self.w_I) ** 2 + LA.norm(self.w_C) ** 2)
                    self.err_train.append(np.sqrt(obj / pairs_tr))
                    self.err_train2.append(abs(obj/pairs_tr))

                # Compute validation error
                if batch == self.num_batches - 1:
                    pred_out = np.sum(np.multiply(self.w_I[np.array(val_vec[:, 0], dtype='int32'), :],
                                                  self.w_C[np.array(val_vec[:, 1], dtype='int32'), :]),
                                      axis=1)  # mean_inv subtracted
                    rawErr = pred_out - val_vec[:, 2] + self.mean_inv
                    self.err_val.append(LA.norm(rawErr) / np.sqrt(pairs_va))
                    self.err_val2.append(LA.norm(obj/pairs_tr))

                    # Print info
                if batch == self.num_batches - 1:
                    print('Training RMSE: %f, Test RMSE %f' % (self.err_train[-1], self.err_val[-1]))
#                     print('%f' % (self.err_train[-1]))
                    self.train_rmse.append(self.err_train[-1])
                    self.test_rmse.append(self.err_val[-1])
#                     print('Training MAE: %f, Test MAE %f' % (self.err_train2[-1], self.err_val2[-1]))
                    self.train_mae.append(self.err_train2[-1])
                    self.test_mae.append(self.err_val2[-1])

    def predict(self, invID):
        return np.dot(self.w_C, self.w_I[int(invID), :]) + self.mean_inv  # numpy.dot 

    # ****************Set parameters by providing a parameter dictionary.  ***********#
    def set_params(self, parameters):
        if isinstance(parameters, dict):
            self.num_feat = parameters.get("num_feat", 10)
            self.epsilon = parameters.get("epsilon", 1)
            self._lambda = parameters.get("_lambda", 0.1)
            self.momentum = parameters.get("momentum", 0.8)
            self.maxepoch = parameters.get("maxepoch", 20)
            self.num_batches = parameters.get("num_batches", 10)
            self.batch_size = parameters.get("batch_size", 1000)

    def topK(self, model, test_vec, k=10):  # model TrainDataSet, test_vec
        inv_lst = np.unique(test_vec[:, 0])
        pred = {}
        for inv in inv_lst:
            if pred.get(inv, None) is None:
                pred[inv] = np.argsort(self.predict(inv))[-k:]  

        intersection_cnt = {}
        for i in range(test_vec.shape[0]):
            if test_vec[i, 1] in pred[test_vec[i, 0]]:
                intersection_cnt[test_vec[i, 0]] = intersection_cnt.get(test_vec[i, 0], 0) + 1
        invPairs_cnt = np.bincount(np.array(test_vec[:, 0], dtype='int32'))

        precision_acc = 0.0
        recall_acc = 0.0
        for inv in inv_lst:
            precision_acc += intersection_cnt.get(inv, 0) / float(k)
            recall_acc += intersection_cnt.get(inv, 0) / float(invPairs_cnt[int(inv)])

        return precision_acc / len(inv_lst), recall_acc / len(inv_lst)
    


# In[10]:


X_train=array(x_train.values)
X_test=array(x_test.values)
pmf = PMF()
pmf.fit(X_train, X_test)


# In[11]:


plt.plot(range(pmf.maxepoch), pmf.train_mae, marker='v', label='Training Data')
# plt.plot(range(pmf.maxepoch), pmf.test_rmse, marker='v', label='Test Data')
plt.title('The MovieLens Dataset')
plt.xlabel('Number of Epochs')
plt.ylabel('MAE')
plt.legend()
plt.grid()
plt.show()
pmf.train_mae


# In[12]:


plt.plot(range(pmf.maxepoch), pmf.test_mae, marker='v', label='Test Data')
# plt.plot(range(pmf.maxepoch), pmf.test_rmse, marker='v', label='Test Data')
plt.title('The MovieLens Dataset')
plt.xlabel('Number of Epochs')
plt.ylabel('MAE')
plt.legend()
plt.grid()
plt.show()
pmf.test_mae


# In[ ]:
